# Supplementary material for: Cilengitide, an αvβ3-integrin inhibitor, enhances the efficacy of anti-programmed cell death-1 therapy in a murine melanoma model
Source: Bioengineered. 2022 Feb 10;13(2):4557–72. doi: 10.1080/21655979.2022.2029236 (PMC8974133; doi:10.1080/21655979.2022.2029236)
Supplement: Supplemental Material [file KBIE_A_2029236_SM2770.zip]

Archive with 2 entries (1 files):
- supplementary/
- supplementary/Supplementary materials (1).docx
